# Supplementary material for: SEPA+PrEP-BW intervention: A feasible and acceptable HIV prevention intervention for Black women
Source: PLoS One. 2025 Nov 18;20(11):e0336435. doi: 10.1371/journal.pone.0336435 (PMC12626269; doi:10.1371/journal.pone.0336435)
Supplement: S1 File — (XLSX) [file pone.0336435.s001.xlsx]

## Sheet: Demographic
StartDate	EndDate	Status	IPAddress	Progress	Duration__in_seconds_	Finished	RecordedDate	ResponseId	RecipientLastName	RecipientFirstName	RecipientEmail	ExternalReference	LocationLatitude	LocationLongitude	DistributionChannel	UserLanguage	DOB	Age	Race_1	Race_2	Race_6	Race_6_TEXT	Relationship	Living	Education	Employment	Occupation	Religion	Religion_13_TEXT	Household_Income	Living.0	Insurance	Payment	Payment_8_TEXT	Worry_about_HIV	Tested	Knowledge	Condom_Use_1
2024-02-09 20:46:59	2024-02-09 20:47:58	0	170.134.55.1	100	59	1	2024-02-09 20:47:59	R_517ojwqimHiizdn					25.9562	-80.1828	anonymous	EN	10/15/1983	40	1	#NULL!	#NULL!		5	2	10	1	Tech Support Advisor	2		8	3	2	5		2	10	1	3
2024-02-09 20:52:08	2024-02-09 20:52:25	0	170.134.55.1	100	16	1	2024-02-09 20:52:25	R_6DMLwLs7ADYyW7I					25.9562	-80.1828	anonymous	EN	10/19/1989	34	1	#NULL!	#NULL!		2	2	10	1	Self employed	2		5	4	1	3		1	7	1	1
2024-02-09 20:58:55	2024-02-09 21:03:39	0	170.134.55.1	100	283	1	2024-02-09 21:03:39	R_65Fnsb2cCcIhQ7a					25.9562	-80.1828	anonymous	EN	02/26/1991	32	1	#NULL!	#NULL!		1	2	12	1	Package Handler	12		4	3	2	3		2	1	2	1
2024-02-09 21:04:12	2024-02-09 21:05:11	0	170.134.55.1	100	59	1	2024-02-09 21:05:12	R_7rMX9nRfkwlr9FB					25.9562	-80.1828	anonymous	EN	10/28/1994	29	1	#NULL!	#NULL!		1	2	12	2	Unemployed	2		4	4	2	3		3	10	1	4
2024-02-09 21:03:42	2024-02-09 21:11:28	0	170.134.55.1	100	466	1	2024-02-09 21:11:28	R_11MAsgNQiWSXCQL					25.9562	-80.1828	anonymous	EN	01/02/2001	22	1	#NULL!	#NULL!		1	2	12	1	Certified Nursing Assistant	13	Spiritual	9	4	1	3		3	4	1	1
2024-02-09 21:13:44	2024-02-09 21:14:16	0	170.134.55.1	100	31	1	2024-02-09 21:14:17	R_3LHjL5IfELhkw8z					25.9562	-80.1828	anonymous	EN	07/18/1974	49	1	#NULL!	#NULL!		3	2	8	2	Self employed - Chef	1		5	4	1	3		2	1	2	2
2024-03-26 00:11:29	2024-03-26 00:11:44	0	170.134.55.1	100	14	1	2024-03-26 00:11:45	R_3fdMPcD9Z7JC1ip					25.8119	-80.2318	anonymous	EN	05/30/1999	24	1	#NULL!	#NULL!		2	2	12	2	Unemployed	2		8	1	1	3		1	40	1	1
2024-03-26 00:30:14	2024-03-26 00:34:15	0	170.134.55.1	100	240	1	2024-03-26 00:34:15	R_6isdgb1qQeFOX1n					25.8119	-80.2318	anonymous	EN	07/18/1978	45	1	#NULL!	#NULL!		2	2	11	1	Dunkin Donuts	12		9	4	1	3		2	1	2	4
2024-03-26 01:20:09	2024-03-26 01:20:32	0	170.134.55.1	100	23	1	2024-03-26 01:20:33	R_707wh0AMffH7COe					25.8119	-80.2318	anonymous	EN	02/07/2002	21	1	#NULL!	#NULL!		1	2	12	1	Front Desk Agent	12		9	2	1	3		2	1	2	3
2024-03-26 01:20:40	2024-03-26 01:20:58	0	170.134.55.1	100	17	1	2024-03-26 01:20:58	R_2KxT9pLFrUCMNYG					25.8119	-80.2318	anonymous	EN	11/09/1979	44	1	#NULL!	#NULL!		3	1	14	1	Mental Health Technician	2		6	2	2	5		1	5	2	1
2024-03-26 01:21:06	2024-03-26 01:21:24	0	170.134.55.1	100	17	1	2024-03-26 01:21:24	R_5VxT5hujsDh3syg					25.8119	-80.2318	anonymous	EN	11/05/1990	33	1	#NULL!	#NULL!		1	2	12	1	Stock Clerk	12		8	4	1	3		2	10	1	1
2024-03-26 01:21:34	2024-03-26 01:21:51	0	170.134.55.1	100	16	1	2024-03-26 01:21:52	R_5X04q8zHqVsc1W4					25.8119	-80.2318	anonymous	EN	08/30/1983	40	1	#NULL!	1	Hispanic	1	2	13	1	Credit Repair Specialist	2		6	6	1	3		2	2	2	1
2024-03-26 01:24:03	2024-03-26 01:24:15	0	170.134.55.1	100	11	1	2024-03-26 01:24:15	R_3NEaJQaogxE0hZn					25.8119	-80.2318	anonymous	EN	12/05/2005	18	1	#NULL!	#NULL!		1	2	12	2	Self employed - Hairstylist	12		8	2	1	3		2	1	2	2
2024-03-26 02:28:25	2024-03-26 02:32:03	0	170.134.55.1	100	217	1	2024-03-26 02:32:04	R_6ely55x5QjlvRyU					25.8119	-80.2318	anonymous	EN	12/21/1975	49	1	#NULL!	#NULL!		1	2	12	2	Unemployed	12		6	3	1	3		1	1	2	2
2024-03-26 02:32:10	2024-03-26 02:34:26	0	170.134.55.1	100	136	1	2024-03-26 02:34:28	R_6Sq3A56Bvbbb4Gy					25.8119	-80.2318	anonymous	EN	01/20/1979	44	1	#NULL!	#NULL!		1	2	11	2	Unemployed	2		5	4	1	3		3	10	2	4
2024-03-26 02:58:06	2024-03-26 03:01:05	0	170.134.55.1	100	179	1	2024-03-26 03:01:06	R_6iJAUZsuXDgk0Kp					25.8119	-80.2318	anonymous	EN	05/16/1982	41	1	#NULL!	1	Hispanic	2	1	12	2	Paralegal	11		6	4	1	3		2	5	2	1
2024-03-26 03:01:14	2024-03-26 03:04:32	0	170.134.55.1	100	198	1	2024-03-26 03:04:32	R_6GDpeKtQQp6f5IP					25.8119	-80.2318	anonymous	EN	11/01/1985	38	1	#NULL!	#NULL!		2	1	12	2	Unemployed	1		4	6	1	3		1	12	2	1
2024-03-26 03:04:40	2024-03-26 03:11:41	0	170.134.55.1	100	420	1	2024-03-26 03:11:41	R_6D8DnGdPvETp5LM					25.8119	-80.2318	anonymous	EN	06/21/1987	36	1	#NULL!	#NULL!		2	2	12	2	Dance Teacher	2		5	4	1	3		3	0	1	1
2024-03-26 03:11:47	2024-03-26 03:14:26	0	170.134.55.1	100	159	1	2024-03-26 03:14:27	R_6ga0YOcyXZynACR					25.8119	-80.2318	anonymous	EN	10/14/1975	48	1	#NULL!	#NULL!		1	2	12	1	Call Center Agent	4		6	2	2	6		1	2	1	1
2024-03-26 21:59:08	2024-03-26 22:19:25	0	170.134.55.1	100	1216	1	2024-03-26 22:19:25	R_54eicpz0DXZ9kOp					25.8119	-80.2318	anonymous	EN	01/09/1990	34	1	#NULL!	#NULL!		1	2	16	2	Unemployed	2		4	4	1	3		1	2	2	1
2024-04-05 02:59:06	2024-04-05 03:03:14	0	170.134.55.1	100	247	1	2024-04-05 03:03:14	R_7kA5RSyJ71cPvfr					25.8119	-80.2318	anonymous	EN	07/17/1989	34	1	#NULL!	#NULL!		3	1	14	1	Walmart	1		5	4	1	3		3	2	1	1
2024-04-05 03:03:19	2024-04-05 03:12:27	0	170.134.55.1	100	548	1	2024-04-05 03:12:27	R_2V8oNm2fdKUiuJP					25.8119	-80.2318	anonymous	EN	07/10/1975	48	1	#NULL!	#NULL!		1	2	12	2	Unemployed	1		4	5	2	8	uninsured	3	10	2	3
2024-04-05 03:12:43	2024-04-05 03:20:56	0	170.134.55.1	100	492	1	2024-04-05 03:20:57	R_2IntMsw0DindyEV					25.8119	-80.2318	anonymous	EN	06/14/1985	38	1	#NULL!	#NULL!		1	2	12	2	Unemployed	1		4	1	2	8	uninsured	1	12	1	1
2024-04-05 03:21:01	2024-04-05 03:25:38	0	170.134.55.1	100	277	1	2024-04-05 03:25:39	R_1K4AWvP6LmXJHPP					25.8119	-80.2318	anonymous	EN	06/04/1978	45	#NULL!	#NULL!	1	Native American	1	2	14	2	Unemployed	12		5	1	1	3		1	5	1	3
2024-04-05 03:42:59	2024-04-05 03:43:27	0	170.134.55.1	100	27	1	2024-04-05 03:43:27	R_7NmFUwgSBgacqSu					25.8119	-80.2318	anonymous	EN	12/21/1988	35	1	#NULL!	#NULL!		5	2	12	2	Unemployed	1		6	4	1	1		2	0	2	1
2024-04-10 07:44:07	2024-04-10 08:07:29	0	174.225.119.138	100	1402	1	2024-04-10 08:07:29	R_1R39YxjwfCfo9F2					27.935	-82.3772	anonymous	EN	08/14/1991	32	1	#NULL!	#NULL!		2	1	10	1	Sale Representative	1		4	10	1	3		3	10	2	1
2024-04-10 08:07:32	2024-04-10 08:11:48	0	174.225.119.138	100	256	1	2024-04-10 08:11:49	R_2qyofj2NM5wKMgr					27.935	-82.3772	anonymous	EN	07/19/1983	40	1	#NULL!	#NULL!		1	2	9	2	Unemployed	2		4	1	1	3		3	8	1	4
2024-04-10 08:11:52	2024-04-10 08:32:04	0	174.225.119.138	100	1212	1	2024-04-10 08:32:04	R_5sXCLo59ky3wnnU					27.935	-82.3772	anonymous	EN	10/29/1990	33	1	#NULL!	#NULL!		2	1	11	1	Security Guard	2		6	4	1	3		3	3	1	1
2024-04-10 08:32:07	2024-04-10 08:36:04	0	174.225.119.138	100	236	1	2024-04-10 08:36:04	R_7fIDf0np1Nb800j					27.935	-82.3772	anonymous	EN	10/01/1980	43	1	#NULL!	#NULL!		1	2	13	2	Unemployed	1		4	0	1	3		3	6	1	4
2024-04-10 08:37:56	2024-04-10 08:41:22	0	174.225.119.138	100	206	1	2024-04-10 08:41:23	R_7p7QMhUbf2XwzGp					27.935	-82.3772	anonymous	EN	06/02/1998	25	1	#NULL!	#NULL!		3	1	11	2	Unemployed	12		4	2	2	5		1	1	1	1
2024-04-10 08:44:52	2024-04-10 08:50:29	0	174.225.119.138	100	336	1	2024-04-10 08:50:29	R_2PuDkUmFbgrV4gb					27.935	-82.3772	anonymous	EN	11/11/1983	40	1	#NULL!	#NULL!		3	2	11	2	Unemployed	1		5	3	1	3		2	0	2	4
2024-05-21 20:21:54	2024-05-21 20:35:22	0	108.95.111.207	100	808	1	2024-05-21 20:35:23	R_3DLxAjeMveqkJy5					25.7612	-80.3137	anonymous	EN	01/01/1991	33	1	#NULL!	#NULL!		2	2	10	2	Unemployed	12		5	8	1	3		3	10	2	1
2024-05-21 20:40:48	2024-05-21 20:41:54	0	108.95.111.207	100	66	1	2024-05-21 20:41:55	R_1TYnyGm4pcYEKs4					25.7612	-80.3137	anonymous	EN	10/17/1979	44	1	#NULL!	#NULL!		3	1	12	1	Customer Service	1		4	4	1	3		1	3	2	1
2024-05-21 20:38:14	2024-05-21 20:56:39	0	108.95.111.207	100	1105	1	2024-05-21 20:56:40	R_70VhbH5P5FR4Z1B					25.7612	-80.3137	anonymous	EN	01/01/1984	40	1	#NULL!	#NULL!		1	2	10	2	Unemployed	12		4	3	2	5		1	6	2	1
2024-05-21 21:04:14	2024-05-21 21:12:14	0	108.95.111.207	100	480	1	2024-05-21 21:12:15	R_1MYQ66w0fqWfmpp					25.7612	-80.3137	anonymous	EN	03/23/1977	46	1	#NULL!	#NULL!		1	2	12	2	Unemployed	5		5	3	1	3		2	10	2	3
2024-05-21 21:12:17	2024-05-21 21:15:52	0	108.95.111.207	100	214	1	2024-05-21 21:15:52	R_73hLsD91rVYHJ9n					25.7612	-80.3137	anonymous	EN	08/03/1993	30	1	#NULL!	#NULL!		1	2	12	2	Unemployed	1		4	4	2	5		1	10	1	1
2024-05-21 21:21:57	2024-05-21 21:26:39	0	108.95.111.207	100	282	1	2024-05-21 21:26:39	R_7kLhAhHuvOsHqSu					25.7612	-80.3137	anonymous	EN	02/23/1982	42	1	#NULL!	#NULL!		1	2	10	2	Self employed - Hairstylist	1		5	1	2	6		3	22	1	3
2024-05-21 21:33:15	2024-05-21 21:37:41	0	108.95.111.207	100	265	1	2024-05-21 21:37:42	R_14nHcSlMvIhkfpZ					25.7612	-80.3137	anonymous	EN	05/05/1992	31	1	#NULL!	#NULL!		1	2	12	1	Security	12		6	4	1	3		2	6	2	1
2024-05-21 22:14:59	2024-05-21 22:15:29	0	108.95.111.207	100	29	1	2024-05-21 22:15:29	R_3GpNFKX8ENAOvbm					25.7612	-80.3137	anonymous	EN	07/04/1982	41	1	#NULL!	1	Hispanic	2	1	12	2	Unemployed	11		4	1	1	3		2	6	1	1
2024-05-21 22:15:56	2024-05-21 22:16:16	0	108.95.111.207	100	19	1	2024-05-21 22:16:16	R_5wz4qBNPV4xTK3k					25.7612	-80.3137	anonymous	EN	05/07/1993	30	1	#NULL!	#NULL!		1	2	11	2	Unemployed	12		4	1	1	3		2	15	2	2
2024-05-21 22:16:39	2024-05-21 22:17:01	0	108.95.111.207	100	22	1	2024-05-21 22:17:01	R_1prYVyy9s3N4kO5					25.7612	-80.3137	anonymous	EN	04/06/1988	35	1	#NULL!	1	Hispanic	2	1	13	1	Client Service Admin	12		11	7	1	1		1	2	2	1
2024-05-21 22:17:13	2024-05-21 22:17:41	0	108.95.111.207	100	28	1	2024-05-21 22:17:42	R_3IRvWLYON8eTFUM					25.7612	-80.3137	anonymous	EN	02/07/1977	46	1	#NULL!	#NULL!		2	1	12	2	Certified Food Handler	12		4	3	1	3		1	67	1	1
2024-05-21 23:39:29	2024-05-21 23:43:27	0	99.43.17.72	100	238	1	2024-05-21 23:43:28	R_3ieZgZkBibybmq2					25.8153	-80.3577	anonymous	EN	09/20/1992	31	1	#NULL!	#NULL!		1	2	4	2	Unemployed	1		5	3	1	3		1	10	1	3
2024-05-21 23:43:30	2024-05-21 23:46:29	0	99.43.17.72	100	179	1	2024-05-21 23:46:30	R_3dEY9n5Br1mjCmh					25.8153	-80.3577	anonymous	EN	10/26/1974	49	1	#NULL!	#NULL!		1	2	11	2	Unemployed	1		4	1	2	6		2	3	2	2
2024-05-21 23:46:31	2024-05-21 23:50:00	0	99.43.17.72	100	208	1	2024-05-21 23:50:00	R_3FZPcj4MESmwRFv					25.8153	-80.3577	anonymous	EN	12/12/2000	23	1	#NULL!	#NULL!		1	2	16	1	Hostess	2		6	4	1	3		3	5	1	4
2024-05-21 23:52:57	2024-05-21 23:53:23	0	99.43.17.72	100	26	1	2024-05-21 23:53:24	R_1amGd9XHZvweZnE					25.8153	-80.3577	anonymous	EN	07/06/1976	47	1	#NULL!	#NULL!		1	2	11	1	Self employed	1		8	2	1	2		1	0	1	4
2024-05-21 23:53:43	2024-05-21 23:54:10	0	99.43.17.72	100	26	1	2024-05-21 23:54:10	R_37Mvw5PaZ6xsqCR					25.8153	-80.3577	anonymous	EN	12/06/1979	44	1	#NULL!	#NULL!		1	2	12	2	Nursing Student	13	Pentecostal	4	3	2	5		2	5	1	2
2024-05-21 23:57:48	2024-05-21 23:58:11	0	99.43.17.72	100	23	1	2024-05-21 23:58:12	R_7QVBB4Zp1sRHXZs					25.8153	-80.3577	anonymous	EN	01/09/1986	48	1	#NULL!	#NULL!		1	2	12	2	Unemployed	1		5	4	1	3		1	11	1	4
2024-05-21 23:58:28	2024-05-21 23:58:54	0	99.43.17.72	100	26	1	2024-05-21 23:58:55	R_5CeYAsyyxWJAGCL					25.8153	-80.3577	anonymous	EN	06/07/1992	31	1	#NULL!	#NULL!		1	2	14	2	Unemployed	13	Spiritual	8	5	1	3		3	10	1	3
2024-05-21 23:59:19	2024-05-21 23:59:39	0	99.43.17.72	100	19	1	2024-05-21 23:59:40	R_3QKg6DFCUsexfa6					25.8153	-80.3577	anonymous	EN	08/10/2004	19	1	#NULL!	#NULL!		2	2	12	2	Unemployed	1		4	2	2	6		1	0	2	1
2024-05-21 23:59:54	2024-05-22 00:00:21	0	99.43.17.72	100	27	1	2024-05-22 00:00:22	R_3hziJlio7fAdQGE					25.8153	-80.3577	anonymous	EN	03/24/1980	43	1	#NULL!	#NULL!		5	2	12	2	Unemployed	13	Apostle	4	2	1	3		1	3	2	3
2024-05-22 00:00:41	2024-05-22 00:01:13	0	99.43.17.72	100	32	1	2024-05-22 00:01:14	R_1DYrWxWdsOHEB6c					25.8153	-80.3577	anonymous	EN	05/05/2004	19	1	#NULL!	#NULL!		2	2	11	2	Unemployed	2		4	2	1	3		2	1	2	1
2024-05-22 00:01:53	2024-05-22 00:02:14	0	99.43.17.72	100	20	1	2024-05-22 00:02:15	R_1Vfj1Q0CACWcJu9					25.8153	-80.3577	anonymous	EN	01/03/1989	34	1	#NULL!	#NULL!		2	1	12	2	Unemployed	12		6	3	2	5		1	16	1	1
2024-05-22 00:02:47	2024-05-22 00:03:24	0	99.43.17.72	100	37	1	2024-05-22 00:03:25	R_60UJs1I5WaAM99z					25.8153	-80.3577	anonymous	EN	01/01/1988	36	1	#NULL!	#NULL!		1	2	12	2	Unemployed	5		4	1	1	3		1	4	2	1
2024-05-22 00:04:26	2024-05-22 00:04:56	0	99.43.17.72	100	29	1	2024-05-22 00:04:56	R_7HWct1cZOjTE0vL					25.8153	-80.3577	anonymous	EN	09/10/1986	37	1	#NULL!	#NULL!		1	2	12	2	Unemployed	2		5	6	1	3		3	10	1	1
2024-05-22 00:05:20	2024-05-22 00:05:49	0	99.43.17.72	100	29	1	2024-05-22 00:05:50	R_6Eo5aP2nRkORDec					25.8153	-80.3577	anonymous	EN	03/31/1997	26	1	#NULL!	#NULL!		2	1	12	2	Unemployed	1		4	6	1	3		2	10	1	2
2024-05-21 23:50:03	2024-05-22 00:15:15	0	99.43.17.72	100	1512	1	2024-05-22 00:15:16	R_31WW1P5ubKbf05b					25.8153	-80.3577	anonymous	EN	12/13/2000	23	#NULL!	1	#NULL!		1	2	12	1	Cashier	11		6	3	1	3		1	2	1	4
2024-05-22 00:15:18	2024-05-22 00:21:08	0	99.43.17.72	100	350	1	2024-05-22 00:21:09	R_5Ecc6yKJKEsOTXI					25.8153	-80.3577	anonymous	EN	09/22/1983	40	#NULL!	1	#NULL!		1	2	16	1	Substitute Teacher	4		9	3	1	3		2	6	2	3
2024-05-22 00:21:13	2024-05-22 00:30:09	0	99.43.17.72	100	535	1	2024-05-22 00:30:10	R_1EzBKW8ny6BX3Hq					25.8153	-80.3577	anonymous	EN	03/13/1981	43	1	#NULL!	#NULL!		3	1	12	1	House Keeper	2		5	2	1	1		3	10	1	1
2024-05-22 00:30:11	2024-05-22 00:35:19	0	99.43.17.72	100	307	1	2024-05-22 00:35:20	R_1E1bIALHpX5LNmp					25.8153	-80.3577	anonymous	EN	09/26/1982	41	1	#NULL!	#NULL!		2	1	9	2	Unemployed	1		4	2	1	4		1	5	1	1
2024-05-22 00:35:43	2024-05-22 00:39:59	0	99.43.17.72	100	255	1	2024-05-22 00:39:59	R_1J7TSmOE7NHaSzn					25.8153	-80.3577	anonymous	EN	08/10/1975	48	1	#NULL!	#NULL!		1	2	12	1	Security	12		5	3	2	5		3	2	2	2
2024-05-31 21:05:28	2024-05-31 21:12:46	0	170.134.55.1	100	437	1	2024-05-31 21:12:47	R_6LXW7L9JrZwITTj					25.7869	-80.2021	anonymous	EN	09/25/1998	25	1	#NULL!	#NULL!		1	2	12	1	Security	12		6	3	1	3		1	12	1	3
2024-05-31 21:13:05	2024-05-31 21:16:18	0	170.134.55.1	100	192	1	2024-05-31 21:16:19	R_1NySZfkxIv0f1s1					25.7869	-80.2021	anonymous	EN	07/01/1980	43	1	#NULL!	#NULL!		3	1	12	1	School Bus Driver	5		9	3	1	2		3	24	1	2
2024-05-31 21:16:21	2024-05-31 21:19:50	0	170.134.55.1	100	208	1	2024-05-31 21:19:50	R_7EL1S1h9nfdydhf					25.7869	-80.2021	anonymous	EN	12/19/1999	24	#NULL!	1	#NULL!		1	2	13	2	Bartender	2		8	6	1	3		3	4	1	1
2024-05-31 21:28:36	2024-05-31 21:28:49	0	170.134.55.1	100	13	1	2024-05-31 21:28:50	R_5iAAyggY3S5uqMp					25.7869	-80.2021	anonymous	EN	09/21/1974	49	1	#NULL!	#NULL!		1	1	12	2	Hair Stylist	2		4	5	1	3		1	5	2	4
2024-05-31 21:29:07	2024-05-31 21:29:21	0	170.134.55.1	100	14	1	2024-05-31 21:29:22	R_5ibqUTncY0zRics					25.7869	-80.2021	anonymous	EN	02/24/1990	34	1	#NULL!	#NULL!		1	2	11	2	Unemployed	2		4	5	1	3		1	6	1	3
2024-05-31 21:29:38	2024-05-31 21:32:46	0	170.134.55.1	100	188	1	2024-05-31 21:32:47	R_60Wz0EzkDvdVD45					25.7869	-80.2021	anonymous	EN	02/19/1991	32	1	#NULL!	#NULL!		1	2	12	2	Hairstylist	1		4	1	1	3		1	1	2	4
2024-05-31 21:32:48	2024-05-31 21:35:46	0	170.134.55.1	100	177	1	2024-05-31 21:35:46	R_30wrrsOivt5jBOz					25.7869	-80.2021	anonymous	EN	09/06/1987	36	1	#NULL!	#NULL!		2	1	14	1	Tutor	12		4	2	1	1		1	2	1	4
2024-05-31 21:35:48	2024-05-31 21:39:52	0	170.134.55.1	100	243	1	2024-05-31 21:39:53	R_5wiOoU9qPx3kwYw					25.7869	-80.2021	anonymous	EN	09/30/1999	24	1	#NULL!	#NULL!		1	2	12	2	Unemployed	2		11	8	1	3		1	0	2	2
2024-05-31 21:39:54	2024-05-31 21:46:36	0	170.134.55.1	100	401	1	2024-05-31 21:46:36	R_53qJ72f77jYKcxz					25.7869	-80.2021	anonymous	EN	04/28/1993	30	#NULL!	#NULL!	1	Hispanic	2	1	14	2	Certified Nursing Assistant	11		4	4	1	3		1	16	1	2
2024-05-31 21:46:37	2024-05-31 21:50:41	0	170.134.55.1	100	244	1	2024-05-31 21:50:42	R_3JWPRbQsOkcPKLv					25.7869	-80.2021	anonymous	EN	05/06/1983	40	1	#NULL!	#NULL!		1	2	12	2	Customer Service	2		5	2	1	3		2	4	1	3
2024-06-01 21:05:06	2024-06-01 21:09:30	0	8.20.97.26	100	264	1	2024-06-01 21:09:31	R_7VBCbQIxkwiGdpF					25.8119	-80.2318	anonymous	EN	09/16/1989	34	1	#NULL!	#NULL!		2	1	12	1	Retail	1		6	4	1	3		1	3	1	4
2024-06-01 21:09:51	2024-06-01 21:15:54	0	8.20.97.26	100	363	1	2024-06-01 21:15:55	R_5niy8bPBN1BLRdf					25.8119	-80.2318	anonymous	EN	05/18/1990	33	1	#NULL!	#NULL!		1	2	12	2	Unemployed	1		4	1	1	3		2	4	2	2
