# Supplementary material for: SEPA+PrEP-BW intervention: A feasible and acceptable HIV prevention intervention for Black women
Source: PLoS One. 2025 Nov 18;20(11):e0336435. doi: 10.1371/journal.pone.0336435 (PMC12626269; doi:10.1371/journal.pone.0336435)
Supplement: S2 File — (XLSX) [file pone.0336435.s002.xlsx]

## Sheet: Feasibility&Acceptability
StartDate	EndDate	Status	IPAddress	Progress	Duration__in_seconds_	Finished	RecordedDate	ResponseId	RecipientLastName	RecipientFirstName	RecipientEmail	ExternalReference	LocationLatitude	LocationLongitude	DistributionChannel	UserLanguage	A_.0	A_.1	A_.2	A_.3	A_.4	A_.5	A__3_TEXT	A_.6	A_.7	A__2_TEXT	A__3_TEXT.0	A_.8	A_.9	A__2_TEXT.0	A_.A	A__4_TEXT	A_.B	A__3_TEXT.1	A_.C	A_.D	A_.E
2024-01-12 16:17:58	2024-01-12 16:20:32	0	24.192.205.84	100	153	1	2024-01-12 16:20:32	R_3dNmOzUtkmrQBSe					42.5686	-83.0668	anonymous	EN	116	1	2	5	5	1		1	1			1	1		3		1		Being able to learn about important topics	No improvement needed	N/A
2024-01-12 16:29:29	2024-01-12 16:31:29	0	24.192.205.84	100	120	1	2024-01-12 16:31:30	R_72QFpI4MuwiktZe					42.5686	-83.0668	anonymous	EN	2	2	3	4	5	2		2	1			1	1		3		1		Useful	By reaching out to a bigger group	N/A
2024-01-12 16:32:25	2024-01-12 16:34:56	0	24.192.205.84	100	150	1	2024-01-12 16:34:56	R_7GBS78feJ6mzbiO					42.5686	-83.0668	anonymous	EN	3	1	2	5	5	1		1	1			1	1		3		1		Protect, Prevention, HIV, Sex, Information	A bigger table	No thank you all important information
2024-01-12 16:35:05	2024-01-12 16:37:59	0	24.192.205.84	100	174	1	2024-01-12 16:37:59	R_7cAl8EV5y3yJL5T					42.5686	-83.0668	anonymous	EN	36	1	2	4	4	1		1	1			1	1		3		1		Good I love SEPA. I would love to do it again	By letting everybody know about it	I have no comments
2024-01-12 16:40:33	2024-01-12 16:43:14	0	24.192.205.84	100	160	1	2024-01-12 16:43:14	R_3QSfQNQsv90HyzT					42.5686	-83.0668	anonymous	EN	115	1	2	5	5	1		1	1			1	1		3		1		Knowledge, Confidentiality, Information, Motivate, Fun	More videos, pictures, stories	Make it more fun and show more stories
2024-01-12 16:47:43	2024-01-12 16:51:00	0	24.192.205.84	100	196	1	2024-01-12 16:51:01	R_1YG29WvkBCgloYR					42.5686	-83.0668	anonymous	EN	57	1	2	5	5	1		1	1			1	1		3		1		Self-esteem, violence prevention, Partner communication and Negotiation	Having more days	I really love these sessions. I am actually sad for the last days.
2024-01-22 16:18:05	2024-01-23 05:51:24	0	24.192.205.84	100	48798	1	2024-01-23 05:51:24	R_1nv86TLp1Ri889P					42.5686	-83.0668	anonymous	EN	123	1	2	5	5	2		2	1			1	1		4	it's better to be discussed when you have everyone's attention	1		Prevention, information, Practice safe sex	It should be talked about more not only to adults but sexually active teenagers	I loved this program. They should have these classes more often
2024-01-23 06:46:15	2024-01-23 06:50:35	0	24.192.205.84	100	260	1	2024-01-23 06:50:36	R_6GxKGFdm1ufVATN					42.5686	-83.0668	anonymous	EN	121	1	2	5	4	2		1	2	I didn't expect to be comfortable speaking but I was, thank you		1	1		4	i love the in person interaction	1		Informational, Prevention, Communication, Welcoming	I feel like it should be extended to sexually active children as well	Thank you guys for the experience. I appreciate the interaction.
2024-01-23 06:50:43	2024-01-23 06:55:07	0	24.192.205.84	100	263	1	2024-01-23 06:55:08	R_1IuRAgeltHNBP5U					42.5686	-83.0668	anonymous	EN	60	1	3	5	4	1		1	1			1	1		4	Prefer in person group sessions	1		Interesting, Scary, Prevention, Medicine	More people, but it's good already	This group of women are very influential. They have a way of making you comfortable enough to open up
2024-01-23 06:55:44	2024-01-23 06:58:55	0	24.192.205.84	100	190	1	2024-01-23 06:58:55	R_6dE3fD2afbQoBoZ					42.5686	-83.0668	anonymous	EN	68	1	2	5	5	1		1	1			1	1		3		1		Important, Knowledgeable, Accurate, Assurance and Empowerful	more time tounderstand everything but the group does cover everything with much knowledge	None
2024-01-23 06:59:19	2024-01-23 07:03:52	0	24.192.205.84	100	272	1	2024-01-23 07:03:52	R_1lYIXnVTEwNYvT3					42.5686	-83.0668	anonymous	EN	55	1	2	5	5	1		1	1			1	1		4	Keep it in person more opportunity to meet others and listen to everyone	1		Protection, Growth, Listening, Improve safety	Everything is perfect	I love the program very interesting and learning new thing about the safety of HIV, AIDS and domestic violence.
2024-01-23 07:04:30	2024-01-23 07:08:47	0	24.192.205.84	100	256	1	2024-01-23 07:08:47	R_3YMNczIEJhaig0h					42.5686	-83.0668	anonymous	EN	59	2	2	4	3	2		1	1			1	1		3		1		Interesting, Great learning experience, Safe place to open up	it's fine just as it is	This group session was amazing and a wonderful learning experience for me
2024-02-04 16:33:56	2024-02-04 16:38:00	0	24.192.205.84	100	244	1	2024-02-04 16:38:01	R_6zdyoENrY8kyZoe					42.5686	-83.0668	anonymous	EN	62	1	2	5	5	1		1	1			1	1		4	I like the in person meetings	1		Knowledgable, Enjoyable, Transparent, Relatable	More participants so we can hear more comments	No comments
2024-02-04 16:38:29	2024-02-04 16:40:25	0	24.192.205.84	100	115	1	2024-02-04 16:40:26	R_5my8TD8kxudlwT7					42.5686	-83.0668	anonymous	EN	129	1	2	5	5	1		1	1			1	1		3		1		None	None	None
2024-02-04 16:40:32	2024-02-04 16:45:56	0	24.192.205.84	100	323	1	2024-02-04 16:45:56	R_5H5ZhxfKKXxZGmt					42.5686	-83.0668	anonymous	EN	128	1	2	5	5	1		1	2	My expectations were surpassed		1	1		4	The idea of getting together with a group of women is more suiting for thios program	1		Information, Prevention, Protection, Education and self care	N/A	N/A
2024-02-04 16:46:03	2024-02-04 16:49:19	0	24.192.205.84	100	195	1	2024-02-04 16:49:19	R_2iORAiNKWQzIk9Q					42.5686	-83.0668	anonymous	EN	127	1	2	5	5	1		1	1			1	1		3		1		Self esteem, Communication, Plan for future, Be assertive, Self care	Taking some courses, talking to others and family members, going online in your spare time	Thank you for this opportunity our classes
2024-02-04 16:49:41	2024-02-04 16:50:48	0	24.192.205.84	100	67	1	2024-02-04 16:50:48	R_1iDwrYGfB47qVs6					42.5686	-83.0668	anonymous	EN	126	3	3	5	5	2		2	1			3	1		3		1		Prevention	Nothing	I have none
2024-02-04 16:51:08	2024-02-04 16:53:13	0	24.192.205.84	100	124	1	2024-02-04 16:53:13	R_5mghsqEHsTyP5ne					42.5686	-83.0668	anonymous	EN	125	1	2	5	3	1		3	2			2	1		4	I prefer in person group	1		Keep everyone aware of STDs, HIV/AIDs	More advertisement	Maybe men should have this classin a men's group as well.
2024-02-04 16:53:38	2024-02-04 16:57:16	0	24.192.205.84	100	217	1	2024-02-04 16:57:16	R_6ymBDPC5d1EtVi9					42.5686	-83.0668	anonymous	EN	124	1	2	5	5	1		1	1			1	1		3		1		Self esteem, Knowing your partner, Don't trust anyone, Love yourself, First Knowledgeable	Try to get it out more talk more about it	Taking the class was difference for me. I really enjoy it and learn a lot from this
2024-02-04 17:10:48	2024-02-04 17:11:18	0	24.192.205.84	100	30	1	2024-02-04 17:11:19	R_5flxDcCk7Q7mGrm					42.5686	-83.0668	anonymous	EN	122	1	2	5	5	1		1	2	I like the class		1	1		3		1		None	None	None
2024-02-16 04:50:38	2024-02-16 04:52:19	0	24.192.205.84	100	100	1	2024-02-16 04:52:20	R_3q8NCXu8KUj24QN					42.5686	-83.0668	anonymous	EN	26	1	2	5	5	1		1	1			1	1		3		1		Interesting, Preventative, Safe, Important, Informational	By telling more people about it	None
2024-03-22 13:43:54	2024-03-22 13:45:21	0	24.192.205.84	100	86	1	2024-03-22 13:45:21	R_1FWdy0dpdWc2NPD					42.5686	-83.0668	anonymous	EN	130	1	2	4	4	1		1	1			1	1		3		1		Good	None	None
2024-03-22 13:45:33	2024-03-22 13:47:29	0	24.192.205.84	100	116	1	2024-03-22 13:47:29	R_5lxp4o35ttR3PPN					42.5686	-83.0668	anonymous	EN	131	1	2	5	5	3		1	1			1	1		3		1		Very information	Give more all this people need it	No
2024-03-22 13:52:31	2024-03-22 13:53:48	0	24.192.205.84	100	77	1	2024-03-22 13:53:48	R_1QTYxslOVMyF5uh					42.5686	-83.0668	anonymous	EN	133	1	2	5	5	1		1	1			1	1		3		1		Smart, Strong, Independent	N/A	N/A
2024-03-22 13:53:58	2024-03-22 13:59:35	0	24.192.205.84	100	336	1	2024-03-22 13:59:36	R_3fcOkLXboltTnwf					42.5686	-83.0668	anonymous	EN	134	1	2	5	5	2		1	1			1	1		4	I enjoyed the in person/ group sessions	1		Good, Great, awesome, informational, educational	It doesn't need improvement to me	Thank you for all the information that I received. Also, the opportunity to attend and be a part of this program.
2024-03-22 14:11:50	2024-03-22 14:14:27	0	24.192.205.84	100	157	1	2024-03-22 14:14:28	R_2r85zjTbINhDVEB					42.5686	-83.0668	anonymous	EN	136	1	2	3	1	1		1	1			1	1		3		1		I think people should use it	More people should come. It helped me very much	No
2024-03-22 14:15:00	2024-03-22 14:16:50	0	24.192.205.84	100	109	1	2024-03-22 14:16:50	R_7qVe4vaVNxnnQM0					42.5686	-83.0668	anonymous	EN	137	1	2	5	5	1		1	1			1	1		3		1		Safe, Smart, Honest Loyal, Respect	It's just right. Nothing at all.	Thanks for everything
2024-03-22 14:16:58	2024-03-22 14:18:42	0	24.192.205.84	100	104	1	2024-03-22 14:18:42	R_3jK4R3vcuYDxAWD					42.5686	-83.0668	anonymous	EN	138	1	2	5	3	2		3	1			1	1		3		1		Everything went well.	Its already good	None
2024-03-22 14:18:49	2024-03-22 14:21:00	0	24.192.205.84	100	131	1	2024-03-22 14:21:01	R_2T5wFowjSDexeGB					42.5686	-83.0668	anonymous	EN	139	1	2	5	5	1		1	1			1	1		3		1		Knowledge, Understanding, Caring, Real, Positive, Friendly	N/A	This class is very essential for us
2024-03-22 14:23:28	2024-03-22 14:26:56	0	24.192.205.84	100	208	1	2024-03-22 14:26:56	R_6SAMc8lagJ4zPds					42.5686	-83.0668	anonymous	EN	141	2	2	5	4	2		1	1			1	1		3		1		Positive thinking, Independent, Open mind, Teach other,	None	None
2024-03-22 14:27:10	2024-03-28 18:35:20	0	24.192.205.84	100	533289	1	2024-03-28 18:35:21	R_1b1v9vMjwnLAsgo					42.5686	-83.0668	anonymous	EN	142	1	2	5	5	1		1	1			1	1		3		1		Safety	Talking	When can I come again
2024-03-28 18:42:26	2024-03-28 18:44:07	0	24.192.205.84	100	101	1	2024-03-28 18:59:13	R_1VILHIrcsvjQt3r					42.5686	-83.0668	anonymous	EN	145	1	2	5	5	1		2	1			1	1		3		1		Explain, respond, Plan, Prevent	Its ok	Thanks Dr. Carolyn for your time
2024-03-28 18:44:22	2024-03-28 18:47:05	0	34.211.243.55	100	163	1	2024-03-28 19:02:06	R_1GxWyfH3aaxptBR							anonymous	EN	146	1	2	3	5	1		1	1			1	1		3		1		Fun, Knowledge, Awareness, Teach of HIV-AIDS, Partner Safe sex	It doesn't need any improvement	Nothing to say just thank you for having me
2024-03-28 18:39:53	2024-03-28 18:42:19	0	24.192.205.84	100	146	1	2024-03-28 19:07:22	R_7s53sXZNNvAiqIU					42.5686	-83.0668	anonymous	EN	144	1	2	5	5	1		1	1			1	1		4	I like the in person group, talk I learn more	1		Honest, Clear, Responsive, Real, intervention	Nothing	None
2024-03-28 18:47:16	2024-04-01 07:15:09	0	34.211.243.55	100	304073	1	2024-04-01 07:15:10	R_1FJM2wSCqXiKwzU							anonymous	EN	147	1	2	5	5	2		1	1			1	1		3		1		understanding, I learnt a lot, Meet other people, The teacher were good, How stay procat	Just keep up the good work	Thanks for the support
2024-04-01 07:16:18	2024-04-01 17:40:14	0	52.215.20.121	100	37436	1	2024-04-01 17:40:15	R_2ZIWA5G7kCiBvxP							anonymous	EN	148	1	3	3	4	1		2	1			1	2	I would love o know more about self esteem and	4	I would rather attend live in person	1		N/A	To invite male particiapnts also	I enjoy the courtesy and the concern that Dr. Carol have from their classes / seminars.
2024-04-01 17:40:39	2024-04-01 17:42:09	0	52.60.190.251	100	90	1	2024-04-01 17:42:10	R_7cvjQRyffCW92aR							anonymous	EN	149	1	2	5	5	1		1	1			1	1		3		1		Trust, Prevent, Open, Receive, Knowledge	N/A	N/A
2024-04-23 16:41:50	2024-04-23 16:44:58	0	24.192.205.84	100	188	1	2024-04-23 16:44:59	R_1rPKhoJhAsLEu9b					42.5686	-83.0668	anonymous	EN	150	1	2	5	5	1		1	1			1	1		3		1		Phenomenal, Communication, Respect, Care	It can be a little longer	The class was a good class overall. I learnt a lot and felt very comfortable in the class
2024-04-23 16:45:13	2024-04-23 16:48:14	0	24.192.205.84	100	181	1	2024-04-23 16:48:14	R_3CkTi2HbI3Nux3B					42.5686	-83.0668	anonymous	EN	151	1	2	3	4	2		1	1			1	1		3		1		None	None	None
2024-04-23 16:48:24	2024-04-23 16:51:13	0	24.192.205.84	100	169	1	2024-04-23 16:51:14	R_2CTAYmO3jm6e1xf					42.5686	-83.0668	anonymous	EN	152	1	2	1	4	1		1	1			1	1		3		1		Need more class talk HIV-AIDS	More class HIV-AIDS	More class HIV-AIDS
2024-04-23 17:07:15	2024-04-23 17:10:16	0	24.192.205.84	100	181	1	2024-04-23 17:10:17	R_3iKfHxx4hDYRVd0					42.5686	-83.0668	anonymous	EN	153	1	2	3	1	1		2	1			1	1		4	In person classes are better	1		Say I am who I am and always start with I	Have more class for the community and help protect ourselves	None
2024-04-23 18:33:29	2024-04-23 19:09:22	0	24.192.205.84	100	2153	1	2024-04-23 19:09:22	R_3zT0SICWQOEptRz					42.5686	-83.0668	anonymous	EN	154	1	2	5	5	1		1	1			1	1		3		1		None	None	None
2024-04-23 19:13:16	2024-04-23 19:15:56	0	24.192.205.84	100	159	1	2024-04-23 19:15:56	R_7GwraGIdVFTJTtW					42.5686	-83.0668	anonymous	EN	155	1	2	1	5	1		1	1			1	1		4		1		N/A	More classes	Great teaching. Want to do again
2024-04-23 19:16:26	2024-04-23 19:17:27	0	24.192.205.84	100	61	1	2024-04-23 19:17:27	R_1j9A6EDTUko4BIU					42.5686	-83.0668	anonymous	EN	156	1	3	3	4	1		2	1			2	1		3		1		N/A	N/A	N/A
2024-04-23 19:17:35	2024-04-23 19:19:17	0	24.192.205.84	100	101	1	2024-04-23 19:19:17	R_2EE08EqDxM2wJh9					42.5686	-83.0668	anonymous	EN	157	1	2	1	1	1		1	1			1	1		3		1		N/A	N/A	N/A
2024-04-23 19:19:39	2024-04-23 19:21:15	0	24.192.205.84	100	96	1	2024-04-23 19:21:16	R_2lSKf71OTStEAD8					42.5686	-83.0668	anonymous	EN	158	1	2	1	4	1		1	1			1	1		3		1		Class was nice	More class about HIV/AIDS	More class about HIV/AIDS
2024-04-23 19:24:14	2024-04-23 19:25:35	0	24.192.205.84	100	81	1	2024-04-23 19:25:36	R_7UXI3xPW1sZmfi9					42.5686	-83.0668	anonymous	EN	160	1	2	5	5	1		1	1			1	1		4	I like in person	1		None	None	None
2024-04-24 15:53:38	2024-04-24 15:57:09	0	24.192.205.84	100	210	1	2024-04-24 15:57:09	R_7rBPG9kxrjBddyV					42.5686	-83.0668	anonymous	EN	161	1	2	5	4	2		1	3			1	1		3		1		None	None	None
2024-04-24 15:57:37	2024-04-24 15:59:39	0	24.192.205.84	100	122	1	2024-04-24 15:59:40	R_7Gipy5GH051u3eh					42.5686	-83.0668	anonymous	EN	162	1	2	4	4	1		1	1			1	1		3		1		None	More sessions	I like this. It's helpful
2024-04-24 15:59:53	2024-04-24 16:02:19	0	24.192.205.84	100	145	1	2024-04-24 16:02:20	R_2kBwTG1nxLngwc8					42.5686	-83.0668	anonymous	EN	163	1	2	5	5	3		1	3			1	1		3		1		Very helpful	No	I enjoy
2024-04-24 16:02:43	2024-04-24 16:03:39	0	24.192.205.84	100	55	1	2024-04-24 16:03:39	R_7DuRMLlbgcXUT68					42.5686	-83.0668	anonymous	EN	164	1	2	5	5	1		1	1			1	1		3		1		None	None	None
2024-04-24 16:04:36	2024-04-24 16:08:49	0	24.192.205.84	100	253	1	2024-04-24 16:08:50	R_133HUlWaUoYZx3x					42.5686	-83.0668	anonymous	EN	165	1	2	5	4	3	i never had STD or unpprotected sex	1	1			1	1		3		1		The best way to not transmit HIV	It can be timed to be shorter, we should have discussions timed between two minutes after each slide	N/A
2024-04-24 16:09:16	2024-04-24 16:11:05	0	24.192.205.84	100	108	1	2024-04-24 16:11:05	R_2AMQQxsCL9BPlQZ					42.5686	-83.0668	anonymous	EN	166	1	2	1	3	1		1	1			1	1		3		1		None	None	None
2024-04-24 16:11:54	2024-04-24 16:22:34	0	24.192.205.84	100	640	1	2024-04-24 16:22:35	R_5oGZSRma0f0O6iq					42.5686	-83.0668	anonymous	EN	167	1	2	5	5	1		1	1			1	1		3		1		None	None	The class was very great and want to do it again
2024-04-24 16:22:53	2024-04-24 16:26:07	0	24.192.205.84	100	194	1	2024-04-24 16:26:08	R_33lewEVoCXoiYz7					42.5686	-83.0668	anonymous	EN	168	1	2	5	5	1		1	1			1	1		3		1		Great, happy, loved, need to keep this program	It doesnt need any improvement	We need to keep this program
2024-05-07 07:22:30	2024-05-07 08:04:11	0	24.192.205.84	100	2500	1	2024-05-07 08:04:11	R_5IWxTWUXkM3hVe9					42.5686	-83.0668	anonymous	EN	169	1	2	4	4	2		3	3			3	2		4		1		Safe sex, communication, loyalty, honest with yourself	Divide the gender groups, men and women together	N/A
2024-05-07 08:04:59	2024-05-07 08:06:44	0	24.192.205.84	100	104	1	2024-05-07 08:06:44	R_1PTOiiihEzBg54H					42.5686	-83.0668	anonymous	EN	170	1	2	5	5	2		3	3			3	2		4		1		Honesty, fun, safe, truth	More time	N/A
2024-05-07 08:12:00	2024-05-07 08:16:30	0	24.192.205.84	100	269	1	2024-05-07 08:16:31	R_4popkR3v3GgP3X6					42.5686	-83.0668	anonymous	EN	171	1	2	5	5	2		1	1			1	1		4	i enjoy in person sessions more	1		Protect, safety, taboo, self care	Honestly would love more sessions/classes	N/A
2024-05-07 08:16:57	2024-05-07 08:20:13	0	24.192.205.84	100	196	1	2024-05-07 08:20:13	R_706TH2XKurD9ZwH					42.5686	-83.0668	anonymous	EN	172	1	2	5	5	1		1	1			1	1		3		1		Mutual fidelity with partner, correct use of condoms, PrEP use, visit your healthcare provider to get tested so that you can start taking PrEP medicine	Offer more classes	N/A
2024-05-07 08:29:32	2024-05-07 08:31:01	0	24.192.205.84	100	89	1	2024-05-07 08:31:01	R_3e8jfjba6egLoiz					42.5686	-83.0668	anonymous	EN	174	1	2	1	3	1		3	1			1	1		3		1		N/A	N/A	N/A
2024-05-07 08:31:10	2024-05-07 08:33:03	0	24.192.205.84	100	113	1	2024-05-07 08:33:04	R_1uPvHKYpqDzeGTb					42.5686	-83.0668	anonymous	EN	175	1	2	1	1	1		1	1			1	1		3		1		Safe	Being there	Nothing
2024-05-07 08:34:07	2024-05-07 08:48:29	0	24.192.205.84	100	861	1	2024-05-07 08:48:29	R_3fdKCNZfzWNelHz					42.5686	-83.0668	anonymous	EN	176	1	2	5	5	1		1	1			1	1		4	I prefer the in person conversations as they facilitate discussions	1		Informative, thorough, necessary, affirming, educational	By having more of these	This was very informative and valuable discussion & experience
2024-05-07 08:48:54	2024-05-07 08:50:08	0	24.192.205.84	100	74	1	2024-05-07 08:50:08	R_2mmSR5rJYH8RRTW					42.5686	-83.0668	anonymous	EN	177	5	6	5	5	2		5	1			1	1		3		1		To stay protected	Taking PrEP	N/A
2024-05-15 08:55:44	2024-05-15 08:56:16	0	24.192.205.84	100	32	1	2024-05-15 08:56:17	R_55XR7GxdbQVzzaw					42.5686	-83.0668	anonymous	EN	173	3	3	4	3	2		1	1			2	1		3		1		It's not scary, to prevent keep in mind, it really works, its about taking care of yourself and others	N/A	Great sessions
2024-05-15 08:56:37	2024-05-15 08:56:52	0	24.192.205.84	100	14	1	2024-05-15 08:56:53	R_1S66E5aaGNiZos4					42.5686	-83.0668	anonymous	EN	159	1	2	4	4	1		1	1			1	1		3		1		Relax, Calm, Funny	More classes	Very helpful
2024-05-15 08:57:25	2024-05-15 08:57:53	0	24.192.205.84	100	27	1	2024-05-15 08:57:54	R_7K4M53Xgm48pEpr					42.5686	-83.0668	anonymous	EN	143	1	2	5	4	2		1	1			3	1		3		1		Listen / take time to help	Using prelal	Safety
2024-05-15 08:58:09	2024-05-15 08:58:26	0	24.192.205.84	100	17	1	2024-05-15 08:58:27	R_7JJVzW8e2i6wlb5					42.5686	-83.0668	anonymous	EN	140	1	2	5	5	1		1	1			1	1		3		1		N/A	None	The speaker is very assertive. Good teaching
2024-05-15 08:58:48	2024-05-15 08:59:11	0	24.192.205.84	100	22	1	2024-05-15 08:59:12	R_2XPSOujN4Ouc5nr					42.5686	-83.0668	anonymous	EN	135	1	2	5	5	1		1	1			1	1		4	I like it in person	1		I just love all of you	N/A	N/A
2024-05-15 08:59:23	2024-05-15 09:00:09	0	24.192.205.84	100	46	1	2024-05-15 09:00:10	R_1CwhJf4YVxIqKDT					42.5686	-83.0668	anonymous	EN	132	5	6	5	5	2		5	1			5	1		4		1		Informative, Needed, Necessary, Self Control, Responsibility	Address the trauma that some of the participants are experiencing	These sesssions are needed
